# Supplementary material for: Descriptive Analysis of Pediatric Studies Included in the European Union Post-Authorization Study Register from 2010 to 2023
Source: Pediatr Rep. 2025 Feb 16;17(1):24. doi: 10.3390/pediatric17010024 (PMC11858588; doi:10.3390/pediatric17010024)
Supplement: Supplementary file 1 [file pediatrrep-17-00024-s001.zip]

Archive with 1 entries (1 files):
- pediatrrep-3372227-Supplementary Materials.pdf
